# Supplementary material for: Production of YP170 Vitellogenins Promotes Intestinal Senescence in Caenorhabditis elegans
Source: J Gerontol A Biol Sci Med Sci. 2019 Mar 15;74(8):1180–8. doi: 10.1093/gerona/glz067 (PMC6625598; doi:10.1093/gerona/glz067)
Supplement: glz067_suppl_Supplementary_Dataset_2 [file glz067_suppl_supplementary_dataset_2.xlsx]

## Sheet: Ziehm table guide
Ziehm tables for "Production of YP170 vitellogenins promotes intestinal senescence in C. elegans"
Presented in this file are raw mortality data, which are supplementary to standard survival tables. This enables future investigators to reanalyze the data, for example, in data mining approaches, or for the purpose of resolving discrepancies between different published reports. To this end we employ a mortality data reporting format developed by M. Ziehm, which applies minimal reporting standard…
Data includes specification of causes of data censoring, as follows:
bag = bag of worms (death from internal hatching of eggs)
cont = contaminated (bacterial or fungal infection)
dis = disappeared (investigator failed to locate worm)
kil = killed (worm accidentally killed during handling)
cen = censored (censored without a recorded reason)
otw = on the wall (worms climbed wall of Petri dish and died from desiccation)
rup = rupture (internal organs extensively extruded through vulva)

## Sheet: cf. Table S1 (combined)
Experiment name:	N2 on L4440, vit-5, vit-6 and vit-5,-6 RNAi
Publication:
Survival data contact:	david.gems@ucl.ac.uk
Date:
Species:	C. elegans
Definition of day 1:	First day of adulthood
Event/death definition:	No response to touch
Censoring definition:	<>
Cohort name:	Control			Cohort name:	vit-5 RNAi			Cohort name:	vit-6 RNAi			Cohort name:	vit-5,-6 RNAi
Description:	Live bacteria			Description:	Live bacteria			Description:	Live bacteria			Description:	Live bacteria
Strain (background):	N2 CGCH			Strain (background):	N2 CGCH			Strain (background):	N2 CGCH			Strain (background):	N2 CGCH
Sex (gender):	Hermaphrodites			Sex (gender):	Hermaphrodites			Sex (gender):	Hermaphrodites			Sex (gender):	Hermaphrodites
Matings:	Selfing			Matings:	Selfing			Matings:	Selfing			Matings:	Selfing
Temperature:	20˚C			Temperature:	20˚C			Temperature:	20˚C			Temperature:	20˚C
Humidity:	N/A			Humidity:	N/A			Humidity:	N/A			Humidity:	N/A
Light/dark cycle:	Dark			Light/dark cycle:	Dark			Light/dark cycle:	Dark			Light/dark cycle:	Dark
Noise:	N/A			Noise:	N/A			Noise:	N/A			Noise:	N/A
Food and liquid:	NGM HT115			Food and liquid:	NGM HT115			Food and liquid:	NGM HT115			Food and liquid:	NGM HT115
Housing:	60 mm agar plates			Housing:	60 mm agar plates			Housing:	60 mm agar plates			Housing:	60 mm agar plates
Amount of food:	180ul			Amount of food:	180ul			Amount of food:	180ul			Amount of food:	180ul
Animals/housing:	25			Animals/housing:	25			Animals/housing:	25			Animals/housing:	25
Group composition:	<>			Group composition:	<>			Group composition:	<>			Group composition:	<>
Treatment / condition:	L4440			Treatment / condition:	vit-5 RNAi			Treatment / condition:	vit-6 RNAi			Treatment / condition:	vit-5,-6 RNAi
Time unit:	Days			Time unit:	Days			Time unit:	Days			Time unit:	Days
	494				300				501				300
Age	Number of events	Type of event		Age	Number of events	Type of event		Age	Number of events	Type of event		Age	Number of events	Type of event
2	1	dis		4	3	dis		2	1	cen		4	1	rup
3	1			5	1	dis		3	2	dis		7	1
3	6	cen		7	3			4	5			7	1	dis
4	1	dis		7	1	rup		4	6	rup		8	8
4	6	cen		8	6			4	9	cen		8	3	rup
5	1	dis		8	1	rup		5	2	rup		10	4
5	8	cen		10	9			5	4	cen		10	1	rup
6	1	dis		10	1	rup		6	4			11	1
6	12	cen		11	2			6	1	rup		12	9
7	1			12	15			6	3	cen		13	5
7	2	cen		12	3	rup		7	6			14	12
8	7			13	7			8	15			14	2	rup
8	2	dis		13	2	rup		8	4	rup		15	14
9	7			14	9			9	2	cen		15	1	rup
10	21			14	1	rup		10	24			16	23
10	4	cen		15	15			10	2	rup		17	14
11	7			16	20			11	8			17	1	rup
11	2	cen		17	13			11	1	cen		18	17
12	19			18	28			12	47			19	23
13	26			18	1	rup		12	1	rup		20	30
13	8	cen		19	32			13	18			21	17
14	25			20	32			13	9	rup		22	12
14	2	cen		21	19			14	34			23	14
15	28			22	6			15	64			24	20
16	48			23	8			16	60			25	9
16	1	rup		24	8			16	1	cen		26	10
17	45			25	13			17	33			27	2
18	51			26	11			18	20			28	13
19	42			27	2			19	17			29	9
20	25			28	10			19	9	rup		30	5
20	1	rup		29	8			20	22			31	8
21	12			30	6			21	11			32	6
22	13			31	3			22	7			33	4
23	5			33	1			23	6
24	12							24	4
25	9							25	13
26	10							26	7
27	2							27	4
28	8							28	7
29	7							29	4
30	5							30	2
								31	2

## Sheet: cf. Table S1 (trial 1)
Experiment name:	N2 on L4440, vit-5, vit-6 and vit-5,-6 RNAi
Publication:	02.11.2015
Survival data contact:	david.gems@ucl.ac.uk
Date:	15.04.2018
Species:	C. elegans
Definition of day 1:	First day of adulthood
Event/death definition:	No response to touch
Censoring definition:	<>
Cohort name:	Control			Cohort name:	vit-5 RNAi			Cohort name:	vit-6 RNAi			Cohort name:	vit-5,-6 RNAi
Description:	Live bacteria			Description:	Live bacteria			Description:	Live bacteria			Description:	Live bacteria
Strain (background):	N2 CGCH			Strain (background):	N2 CGCH			Strain (background):	N2 CGCH			Strain (background):	N2 CGCH
Sex (gender):	Hermaphrodites			Sex (gender):	Hermaphrodites			Sex (gender):	Hermaphrodites			Sex (gender):	Hermaphrodites
Matings:	Selfing			Matings:	Selfing			Matings:	Selfing			Matings:	Selfing
Temperature:	20˚C			Temperature:	20˚C			Temperature:	20˚C			Temperature:	20˚C
Humidity:	N/A			Humidity:	N/A			Humidity:	N/A			Humidity:	N/A
Light/dark cycle:	Dark			Light/dark cycle:	Dark			Light/dark cycle:	Dark			Light/dark cycle:	Dark
Noise:	N/A			Noise:	N/A			Noise:	N/A			Noise:	N/A
Food and liquid:	NGM HT115			Food and liquid:	NGM HT115			Food and liquid:	NGM HT115			Food and liquid:	NGM HT115
Housing:	60 mm agar plates			Housing:	60 mm agar plates			Housing:	60 mm agar plates			Housing:	60 mm agar plates
Amount of food:	180ul			Amount of food:	180ul			Amount of food:	180ul			Amount of food:	180ul
Animals/housing:	25			Animals/housing:	25			Animals/housing:	25			Animals/housing:	25
Group composition:	<>			Group composition:	<>			Group composition:	<>			Group composition:	<>
Treatment / condition:	L4440			Treatment / condition:	vit-5 RNAi			Treatment / condition:	vit-6 RNAi			Treatment / condition:	vit-5,-6 RNAi
Time unit:	Days			Time unit:	Days			Time unit:	Days			Time unit:	Days
	100				100				100				100
Age	Number of events	Type of event		Age	Number of events	Type of event		Age	Number of events	Type of event		Age	Number of events	Type of event
3	1			7	2			4	3			7	1	dis
5	1	dis		7	1	rup		4	1	rup		8	2
7	1			8	2			6	4			10	2
8	2			10	1			6	1	rup		11	1
10	1			11	2			7	3			12	2
11	2			12	3			8	3			13	3
12	2			13	2			10	4			14	1
13	4			13	1	rup		11	2			15	3
14	7			14	1			12	4			16	4
15	7			15	8			12	1	rup		17	5
16	9			16	6			13	5			18	6
17	15			17	9			14	9			19	7
18	10			18	13			15	9			20	6
19	7			19	14			16	9			21	7
20	5			20	7			17	6			22	6
20	1	rup		21	5			18	5			23	6
21	2			23	3			19	3			24	5
22	3			25	4			20	4			25	5
23	2			26	2			21	2			26	3
24	2			27	2			22	1			27	2
25	1			28	3			23	4			28	5
26	4			29	3			25	3			29	3
27	1			30	3			26	4			30	1
28	3			31	2			27	4			31	5
29	4			33	1			28	2			32	6
30	3							29	1			33	3
								30	2
								31	1

## Sheet: cf. Table S1 (trial 2)
Experiment name:	N2 on L4440, vit-5, vit-6 and vit-5,-6 RNAi
Publication:
Survival data contact:	david.gems@ucl.ac.uk
Date:	29.01.2017
Species:	C. elegans
Definition of day 1:	First day of adulthood
Event/death definition:	No response to touch
Censoring definition:	<>
Cohort name:	Control			Cohort name:	vit-5 RNAi			Cohort name:	vit-6 RNAi			Cohort name:	vit-5,-6 RNAi
Description:	Live bacteria			Description:	Live bacteria			Description:	Live bacteria			Description:	Live bacteria
Strain (background):	N2 CGCH			Strain (background):	N2 CGCH			Strain (background):	N2 CGCH			Strain (background):	N2 CGCH
Sex (gender):	Hermaphrodites			Sex (gender):	Hermaphrodites			Sex (gender):	Hermaphrodites			Sex (gender):	Hermaphrodites
Matings:	Selfing			Matings:	Selfing			Matings:	Selfing			Matings:	Selfing
Temperature:	20˚C			Temperature:	20˚C			Temperature:	20˚C			Temperature:	20˚C
Humidity:	N/A			Humidity:	N/A			Humidity:	N/A			Humidity:	N/A
Light/dark cycle:	Dark			Light/dark cycle:	Dark			Light/dark cycle:	Dark			Light/dark cycle:	Dark
Noise:	N/A			Noise:	N/A			Noise:	N/A			Noise:	N/A
Food and liquid:	NGM HT115			Food and liquid:	NGM HT115			Food and liquid:	NGM HT115			Food and liquid:	NGM HT115
Housing:	60 mm agar plates			Housing:	60 mm agar plates			Housing:	60 mm agar plates			Housing:	60 mm agar plates
Amount of food:	180ul			Amount of food:	180ul			Amount of food:	180ul			Amount of food:	180ul
Animals/housing:	25			Animals/housing:	25			Animals/housing:	25			Animals/housing:	25
Group composition:	<>			Group composition:	<>			Group composition:	<>			Group composition:	<>
Treatment / condition:	L4440			Treatment / condition:	vit-5 RNAi			Treatment / condition:	vit-6 RNAi			Treatment / condition:	vit-5,-6 RNAi
Time unit:	Days			Time unit:	Days			Time unit:	Days			Time unit:	Days
	100				100				100				100
Age	Number of events	Type of event		Age	Number of events	Type of event		Age	Number of events	Type of event		Age	Number of events	Type of event
2	1	dis		7	1			4	1			7	1
6	1	dis		8	3			4	2	rup		8	2
8	3			10	2			8	1			10	2
10	3			10	1	rup		10	8			12	1
12	3			12	6			10	1	rup		13	2
13	9			12	1	rup		12	6			15	11
15	13			13	5			13	9	rup		15	1	rup
16	9			13	1	rup		15	13			16	12
17	12			15	7			16	13			17	9
19	8			16	5			16	1			17	1	rup
20	4			17	4			17	5			19	8
21	5			19	11			19	9	rup		20	14
22	8			20	15			20	10			21	7
24	6			21	6			21	5			22	6
25	5			22	6			22	6			24	7
26	4			24	4			25	4			25	1
28	3			25	6			26	3			26	3
29	2			26	6			28	2			28	5
30	1			28	4			29	1			29	3
				29	3							30	2
				30	3							31	2

## Sheet: cf. Table S1 (trial 3)
Experiment name:	N2 on L4440, vit-5, vit-6 and vit-5,-6 RNAi
Publication:
Survival data contact:	david.gems@ucl.ac.uk
Date:	26.02.2017
Species:	C. elegans
Definition of day 1:	First day of adulthood
Event/death definition:	No response to touch
Censoring definition:	<>
Cohort name:	Control			Cohort name:	vit-5 RNAi			Cohort name:	vit-6 RNAi			Cohort name:	vit-5,-6 RNAi
Description:	Live bacteria			Description:	Live bacteria			Description:	Live bacteria			Description:	Live bacteria
Strain (background):	N2 CGCH			Strain (background):	N2 CGCH			Strain (background):	N2 CGCH			Strain (background):	N2 CGCH
Sex (gender):	Hermaphrodites			Sex (gender):	Hermaphrodites			Sex (gender):	Hermaphrodites			Sex (gender):	Hermaphrodites
Matings:	Selfing			Matings:	Selfing			Matings:	Selfing			Matings:	Selfing
Temperature:	20˚C			Temperature:	20˚C			Temperature:	20˚C			Temperature:	20˚C
Humidity:	N/A			Humidity:	N/A			Humidity:	N/A			Humidity:	N/A
Light/dark cycle:	Dark			Light/dark cycle:	Dark			Light/dark cycle:	Dark			Light/dark cycle:	Dark
Noise:	N/A			Noise:	N/A			Noise:	N/A			Noise:	N/A
Food and liquid:	NGM HT115			Food and liquid:	NGM HT115			Food and liquid:	NGM HT115			Food and liquid:	NGM HT115
Housing:	60 mm agar plates			Housing:	60 mm agar plates			Housing:	60 mm agar plates			Housing:	60 mm agar plates
Amount of food:	180ul			Amount of food:	180ul			Amount of food:	180ul			Amount of food:	180ul
Animals/housing:	25			Animals/housing:	25			Animals/housing:	25			Animals/housing:	25
Group composition:	<>			Group composition:	<>			Group composition:	<>			Group composition:	<>
Treatment / condition:	L4440			Treatment / condition:	vit-5 RNAi			Treatment / condition:	vit-6 RNAi			Treatment / condition:	vit-5,-6 RNAi
Time unit:	Days			Time unit:	Days			Time unit:	Days			Time unit:	Days
	100				100				100				100
Age	Number of events	Type of event		Age	Number of events	Type of event		Age	Number of events	Type of event		Age	Number of events	Type of event
4	1	dis		4	3	dis		3	2	dis		4	1	rup
8	2			5	1	dis		4	1			8	4
8	2	dis		8	1			4	3	rup		8	3	rup
10	10			8	1	rup		5	2	rup		10	1	rup
12	8			10	6			8	11			12	6
14	9			12	6			8	4	rup		14	11
16	15			12	2	rup		10	8			14	2	rup
16	1	rup		14	8			10	1	rup		16	7
18	17			14	1	rup		12	12			18	11
19	10			16	9			14	6			19	8
20	8			18	15			16	12			20	10
21	2			18	1	rup		18	10			21	3
23	3			19	7			19	3			23	8
24	4			20	10			20	5			24	8
25	2			21	8			21	2			25	3
26	2			23	5			23	2			26	4
28	2			24	4			24	4			28	3
29	1			25	3			25	6			29	3
30	1			26	3			28	3			30	2
				28	3			29	2			31	1
				29	2			31	1			33	1
				31	1

## Sheet: cf. Table S1 (trial 4)
Experiment name:	N2 on L4440 and vit-6 RNAi
Publication:
Survival data contact:	david.gems@ucl.ac.uk
Date:	26.09.2017
Species:	C. elegans
Definition of day 1:	First day of adulthood
Event/death definition:	No response to touch
Censoring definition:	<>
Cohort name:	Control			Cohort name:	vit-6 RNAi
Description:	Live bacteria			Description:	Live bacteria
Strain (background):	N2 CGCH			Strain (background):	N2 CGCH
Sex (gender):	Hermaphrodites			Sex (gender):	Hermaphrodites
Matings:	Selfing			Matings:	Selfing
Temperature:	20˚C			Temperature:	20˚C
Humidity:	N/A			Humidity:	N/A
Light/dark cycle:	Dark			Light/dark cycle:	Dark
Noise:	N/A			Noise:	N/A
Food and liquid:	NGM HT115			Food and liquid:	NGM HT115
Housing:	60 mm agar plates			Housing:	60 mm agar plates
Amount of food:	180ul			Amount of food:	180ul
Animals/housing:	25			Animals/housing:	25
Group composition:	<>			Group composition:	<>
Treatment / condition:	L4440			Treatment / condition:	vit-6 RNAi
Time unit:	Days			Time unit:	Days
	94				101
Age	Number of events	Type of event		Age	Number of events	Type of event
3	6	cen		2	1	cen
5	4	cen		4	5	cen
6	9	cen		5	2	cen
9	5			6	1	cen
10	2			10	4
12	4			11	3
13	5			11	1	cen
13	7	cen		12	12
14	8			13	9
14	1	cen		14	10
15	5			15	29
16	6			16	7
17	14			17	7
18	14			19	8
19	4			21	2

## Sheet: cf. Table S1 (trial 5)
Experiment name:	N2 on L4440 and vit-6 RNAi
Publication:
Survival data contact:	david.gems@ucl.ac.uk
Date:	26.09.2017
Species:	C. elegans
Definition of day 1:	First day of adulthood
Event/death definition:	No response to touch
Censoring definition:	<>
Cohort name:	Control			Cohort name:	vit-6 RNAi
Description:	Live bacteria			Description:	Live bacteria
Strain (background):	N2 CGCH			Strain (background):	N2 CGCH
Sex (gender):	Hermaphrodites			Sex (gender):	Hermaphrodites
Matings:	Selfing			Matings:	Selfing
Temperature:	20˚C			Temperature:	20˚C
Humidity:	N/A			Humidity:	N/A
Light/dark cycle:	Dark			Light/dark cycle:	Dark
Noise:	N/A			Noise:	N/A
Food and liquid:	NGM HT115			Food and liquid:	NGM HT115
Housing:	60 mm agar plates			Housing:	60 mm agar plates
Amount of food:	180ul			Amount of food:	180ul
Animals/housing:	25			Animals/housing:	25
Group composition:	<>			Group composition:	<>
Treatment / condition:	L4440			Treatment / condition:	vit-6 RNAi
Time unit:	Days			Time unit:	Days
	100				100
Age	Number of events	Type of event		Age	Number of events	Type of event
4	6	cen		4	4	cen
5	4	cen		5	2	cen
6	3	cen		6	2	cen
7	2	cen		7	3
9	2			9	2	cen
10	5			11	3
10	4	cen		12	13
11	5			13	4
11	2	cen		14	9
12	2			15	13
13	8			16	19
13	1	cen		17	15
14	1			18	5
14	1	cen		19	3
15	3			20	3
16	9
17	4
18	10
19	13
20	8
21	3
22	2
25	1
27	1

## Sheet: cf. Table S2 (combined)
Experiment name:	N2 on L4440, vit-5, vit-6 and vit-5,-6 RNAi and 40 mM paraquat
Publication:
Survival data contact:	david.gems@ucl.ac.uk
Date:
Species:	C. elegans
Definition of day 1:	First day of adulthood
Event/death definition:	No response to touch
Censoring definition:	<>
Cohort name:	Control			Cohort name:	vit-5 RNAi			Cohort name:	vit-6 RNAi			Cohort name:	vit-5,-6 RNAi
Description:	Live bacteria			Description:	Live bacteria			Description:	Live bacteria			Description:	Live bacteria
Strain (background):	N2 CGCH			Strain (background):	N2 CGCH			Strain (background):	N2 CGCH			Strain (background):	N2 CGCH
Sex (gender):	Hermaphrodites			Sex (gender):	Hermaphrodites			Sex (gender):	Hermaphrodites			Sex (gender):	Hermaphrodites
Matings:	Selfing			Matings:	Selfing			Matings:	Selfing			Matings:	Selfing
Temperature:	20˚C			Temperature:	20˚C			Temperature:	20˚C			Temperature:	20˚C
Humidity:	N/A			Humidity:	N/A			Humidity:	N/A			Humidity:	N/A
Light/dark cycle:	Dark			Light/dark cycle:	Dark			Light/dark cycle:	Dark			Light/dark cycle:	Dark
Noise:	N/A			Noise:	N/A			Noise:	N/A			Noise:	N/A
Food and liquid:	NGM HT115			Food and liquid:	NGM HT115			Food and liquid:	NGM HT115			Food and liquid:	NGM HT115
Housing:	60 mm agar plates			Housing:	60 mm agar plates			Housing:	60 mm agar plates			Housing:	60 mm agar plates
Amount of food:	180ul			Amount of food:	180ul			Amount of food:	180ul			Amount of food:	180ul
Animals/housing:	25			Animals/housing:	25			Animals/housing:	25			Animals/housing:	25
Group composition:	<>			Group composition:	<>			Group composition:	<>			Group composition:	<>
Treatment / condition:	L4440+40 mM paraquat			Treatment / condition:	vit-5 RNAi+40 mM paraquat			Treatment / condition:	vit-6 RNAi+40 mM paraquat			Treatment / condition:	vit-5,-6 RNAi+40 mM paraquat
Time unit:	Days			Time unit:	Days			Time unit:	Days			Time unit:	Days
	150				150				150				150
Age	Number of events	Type of event		Age	Number of events	Type of event		Age	Number of events	Type of event		Age	Number of events	Type of event
1	6			1	10			1	11			1	6
2	31			2	18			2	30			2	34
3	33			3	23			3	27			3	34
4	24			4	25			4	30			4	31
5	29			5	26			5	20			5	19
6	16			6	18			6	16			6	13
7	11	cen		7	30	cen		7	16	cen		7	13	cen

## Sheet: cf. Table S2 (trial 1)
Experiment name:	N2 on L4440, vit-5, vit-6 and vit-5,-6 RNAi and 40 mM paraquat
Publication:
Survival data contact:	david.gems@ucl.ac.uk
Date:	01.04.2018
Species:	C. elegans
Definition of day 1:	First day of adulthood
Event/death definition:	No response to touch
Censoring definition:	<>
Cohort name:	Control			Cohort name:	vit-5 RNAi			Cohort name:	vit-6 RNAi			Cohort name:	vit-5,-6 RNAi
Description:	Live bacteria			Description:	Live bacteria			Description:	Live bacteria			Description:	Live bacteria
Strain (background):	N2 CGCH			Strain (background):	N2 CGCH			Strain (background):	N2 CGCH			Strain (background):	N2 CGCH
Sex (gender):	Hermaphrodites			Sex (gender):	Hermaphrodites			Sex (gender):	Hermaphrodites			Sex (gender):	Hermaphrodites
Matings:	Selfing			Matings:	Selfing			Matings:	Selfing			Matings:	Selfing
Temperature:	20˚C			Temperature:	20˚C			Temperature:	20˚C			Temperature:	20˚C
Humidity:	N/A			Humidity:	N/A			Humidity:	N/A			Humidity:	N/A
Light/dark cycle:	Dark			Light/dark cycle:	Dark			Light/dark cycle:	Dark			Light/dark cycle:	Dark
Noise:	N/A			Noise:	N/A			Noise:	N/A			Noise:	N/A
Food and liquid:	NGM HT115			Food and liquid:	NGM HT115			Food and liquid:	NGM HT115			Food and liquid:	NGM HT115
Housing:	60 mm agar plates			Housing:	60 mm agar plates			Housing:	60 mm agar plates			Housing:	60 mm agar plates
Amount of food:	180ul			Amount of food:	180ul			Amount of food:	180ul			Amount of food:	180ul
Animals/housing:	25			Animals/housing:	25			Animals/housing:	25			Animals/housing:	25
Group composition:	<>			Group composition:	<>			Group composition:	<>			Group composition:	<>
Treatment / condition:	L4440+40 mM paraquat			Treatment / condition:	vit-5 RNAi+40 mM paraquat			Treatment / condition:	vit-6 RNAi+40 mM paraquat			Treatment / condition:	vit-5,-6 RNAi+40 mM paraquat
Time unit:	Days			Time unit:	Days			Time unit:	Days			Time unit:	Days
	25				25				25				25
Age	Number of events	Type of event		Age	Number of events	Type of event		Age	Number of events	Type of event		Age	Number of events	Type of event
1	2			1	1			1	5			2	7
2	7			2	2			2	3			3	8
3	2			3	1			3	4			4	4
4	5			4	6			4	4			5	2
5	4			5	6			5	3			6	3
6	3			6	3			6	4			7	1	cen
7	2	cen		7	6	cen		7	2	cen

## Sheet: cf. Table S2 (trial 2)
Experiment name:	N2 on L4440, vit-5, vit-6 and vit-5,-6 RNAi and 40 mM paraquat
Publication:
Survival data contact:	david.gems@ucl.ac.uk
Date:	27.04.2018
Species:	C. elegans
Definition of day 1:	First day of adulthood
Event/death definition:	No response to touch
Censoring definition:	<>
Cohort name:	Control			Cohort name:	vit-5 RNAi			Cohort name:	vit-6 RNAi			Cohort name:	vit-5,-6 RNAi
Description:	Live bacteria			Description:	Live bacteria			Description:	Live bacteria			Description:	Live bacteria
Strain (background):	N2 CGCH			Strain (background):	N2 CGCH			Strain (background):	N2 CGCH			Strain (background):	N2 CGCH
Sex (gender):	Hermaphrodites			Sex (gender):	Hermaphrodites			Sex (gender):	Hermaphrodites			Sex (gender):	Hermaphrodites
Matings:	Selfing			Matings:	Selfing			Matings:	Selfing			Matings:	Selfing
Temperature:	20˚C			Temperature:	20˚C			Temperature:	20˚C			Temperature:	20˚C
Humidity:	N/A			Humidity:	N/A			Humidity:	N/A			Humidity:	N/A
Light/dark cycle:	Dark			Light/dark cycle:	Dark			Light/dark cycle:	Dark			Light/dark cycle:	Dark
Noise:	N/A			Noise:	N/A			Noise:	N/A			Noise:	N/A
Food and liquid:	NGM HT115			Food and liquid:	NGM HT115			Food and liquid:	NGM HT115			Food and liquid:	NGM HT115
Housing:	60 mm agar plates			Housing:	60 mm agar plates			Housing:	60 mm agar plates			Housing:	60 mm agar plates
Amount of food:	180ul			Amount of food:	180ul			Amount of food:	180ul			Amount of food:	180ul
Animals/housing:	25			Animals/housing:	25			Animals/housing:	25			Animals/housing:	25
Group composition:	<>			Group composition:	<>			Group composition:	<>			Group composition:	<>
Treatment / condition:	L4440+40 mM paraquat			Treatment / condition:	vit-5 RNAi+40 mM paraquat			Treatment / condition:	vit-6 RNAi+40 mM paraquat			Treatment / condition:	vit-5,-6 RNAi+40 mM paraquat
Time unit:	Days			Time unit:	Days			Time unit:	Days			Time unit:	Days
	25				25				25				25
Age	Number of events	Type of event		Age	Number of events	Type of event		Age	Number of events	Type of event		Age	Number of events	Type of event
2	4			2	5			1	3			1	2
3	9			3	7			2	4			2	6
4	4			4	4			3	4			3	3
5	2			5	1			4	4			4	4
6	5			6	2			5	5			5	3
7	1	cen		7	6	cen		6	4			6	1
								7	1	cen		7	6	cen

[truncated: 9 more sheets: cf. Table S2 (trial 3), cf. Table S2 (trial 4), cf. Table S2 (trial 5), cf. Table S2 (trial 6), cf. Table S3 (combined), cf. Table S3 (trial 1), cf. Table S3 (trial 2), cf. Table S3 (trial 3), Sheet1]
